# Supplementary material for: Effect of Obstructive Sleep Apnea on the Risk of Injuries—A Nationwide Population-Based Cohort Study
Source: Int J Environ Res Public Health. 2021 Dec 20;18(24):13416. doi: 10.3390/ijerph182413416 (PMC8707297; doi:10.3390/ijerph182413416)
Supplement: Supplementary file 1 [file ijerph-18-13416-s001.zip]

Archive with 1 entries (1 files):
- ijerph-1484266-supplementary.pdf
